# Supplementary material for: Association Between Genomic Features and Radiation Response in Metastatic Breast Cancer Patients Undergoing Palliative Radiotherapy
Source: Int J Mol Sci. 2025 Dec 8;26(24):11837. doi: 10.3390/ijms262411837 (PMC12732987; doi:10.3390/ijms262411837)
Supplement: Supplementary file 1 [file ijms-26-11837-s001.zip]

Archive with 1 entries (1 files):
- ijms-3984462-supplementary.pdf
